# Supplementary material for: An Interdisciplinary Approach for Compulsive Behavior in Dogs: A Case Report
Source: Front Vet Sci. 2022 Mar 24;9:801636. doi: 10.3389/fvets.2022.801636 (PMC8988433; doi:10.3389/fvets.2022.801636)
Supplement: Supplementary file 1 [file Data_Sheet_1.ZIP]

Archive with 8 entries (7 files):
- d'Angelo et al 2022-Supplementary Materials/
- __MACOSX/._d'Angelo et al 2022-Supplementary Materials
- d'Angelo et al 2022-Supplementary Materials/d'Angelo et al 2021-Supplementary materials.docx
- __MACOSX/d'Angelo et al 2022-Supplementary Materials/._d'Angelo et al 2021-Supplementary materials.docx
- d'Angelo et al 2022-Supplementary Materials/a home session of agility during rehabilitation period.mp4
- __MACOSX/d'Angelo et al 2022-Supplementary Materials/._a home session of agility during rehabilitation period.mp4
- d'Angelo et al 2022-Supplementary Materials/Patient and other familiar dog at the end of rehabilitation program.mp4
- __MACOSX/d'Angelo et al 2022-Supplementary Materials/._Patient and other familiar dog at the end of rehabilitation program.mp4
